# Supplementary material for: The Influence of the Size of BN NSs on Silkworm Development and Tissue Microstructure
Source: Nanomaterials (Basel). 2023 Apr 27;13(9):1502. doi: 10.3390/nano13091502 (PMC10180518; doi:10.3390/nano13091502)
Supplement: Supplementary file 1 [file nanomaterials-13-01502-s001.zip]

Archive with 1 entries (1 files):
- nanomaterials-2354032-supplementary.pdf
